# Supplementary material for: Effects of dropping out of dental treatment on the oral health-related quality of life among middle-aged subjects using web research
Source: PLoS One. 2018 Oct 31;13(10):e0205462. doi: 10.1371/journal.pone.0205462 (PMC6209193; doi:10.1371/journal.pone.0205462)
Supplement: S1 Dataset — (XLSX) [file pone.0205462.s001.xlsx]

## Sheet: Sheet1
ID	SEX	AGE	ＧＯＨＡＩ	dropout１maintenance0
1	1	45	48	1
2	1	45	56	1
3	2	45	36	1
4	1	46	51	1
5	1	46	30	1
6	2	46	60	1
7	2	46	36	1
8	1	46	46	1
9	1	47	47	1
10	1	47	47	1
11	1	48	52	1
12	1	48	37	1
13	2	48	43	1
14	2	48	40	1
15	1	48	48	1
16	2	48	52	1
17	2	49	49	1
18	1	49	52	1
19	1	49	60	1
20	2	49	48	1
21	1	49	31	1
22	1	49	53	1
23	1	49	35	1
24	1	50	33	1
25	2	50	60	1
26	1	50	54	1
27	2	50	40	1
28	1	50	60	1
29	2	51	43	1
30	1	51	36	1
31	1	51	48	1
32	2	51	30	1
33	2	51	37	1
34	1	51	49	1
35	1	52	28	1
36	1	52	34	1
37	1	52	57	1
38	1	52	46	1
39	1	52	37	1
40	1	52	55	1
41	2	53	43	1
42	1	53	36	1
43	1	53	33	1
44	2	53	41	1
45	1	54	54	1
46	2	54	48	1
47	2	54	60	1
48	2	54	42	1
49	1	54	37	1
50	1	54	37	1
51	2	55	48	1
52	1	56	30	1
53	2	56	36	1
54	2	56	44	1
55	1	56	51	1
56	1	56	46	1
57	2	57	14	1
58	1	58	54	1
59	2	58	46	1
60	2	58	45	1
61	1	59	45	1
62	1	60	38	1
63	2	60	31	1
64	1	60	37	1
65	2	60	41	1
66	2	60	50	1
67	1	60	45	1
68	1	60	59	1
69	2	60	43	1
70	2	60	60	1
71	1	61	39	1
72	1	61	42	1
73	2	61	36	1
74	1	61	42	1
75	2	61	58	1
76	1	62	48	1
77	2	62	49	1
78	1	62	36	1
79	1	62	44	1
80	2	62	36	1
81	2	63	44	1
82	1	64	48	1
83	1	65	48	1
84	2	65	58	1
85	1	66	60	1
86	2	66	53	1
87	2	66	44	1
88	2	66	57	1
89	1	67	52	1
90	2	67	48	1
91	2	67	49	1
92	1	68	46	1
93	1	68	34	1
94	1	68	49	1
95	2	69	39	1
96	1	69	40	1
97	2	46	48	1
98	2	46	44	1
99	1	46	48	1
100	2	47	55	1
101	1	47	39	1
102	1	48	19	1
103	1	49	49	1
104	2	49	41	1
105	2	50	53	1
106	1	51	50	1
107	2	51	42	1
108	1	51	60	1
109	1	53	48	1
110	2	53	48	1
111	1	55	19	1
112	1	55	45	1
113	1	55	36	1
114	2	60	46	1
115	1	60	49	1
116	1	62	50	1
117	2	64	46	1
118	2	64	41	1
119	1	66	58	1
120	1	68	44	1
121	1	69	44	1
122	2	45	55	1
123	2	46	45	1
124	1	48	33	1
125	2	49	28	1
126	1	50	54	1
127	2	53	33	1
128	2	53	58	1
129	1	53	48	1
130	2	54	43	1
131	2	57	33	1
132	1	62	38	1
133	2	62	32	1
134	1	65	47	1
135	2	66	44	1
136	2	69	40	1
137	2	52	54	1
138	2	54	50	1
139	2	54	56	1
140	2	60	38	1
141	2	62	51	1
142	2	65	44	1
143	2	66	56	1
144	2	69	48	1
145	2	45	59	1
146	1	46	53	1
147	2	47	60	1
148	2	47	55	1
149	1	49	31	1
150	2	49	60	1
151	1	50	48	1
152	2	50	42	1
153	2	51	60	1
154	1	53	47	1
155	2	53	44	1
156	1	55	52	1
157	2	55	55	1
158	2	55	58	1
159	2	55	48	1
160	2	56	60	1
161	2	56	46	1
162	1	57	36	1
163	1	57	59	1
164	2	58	60	1
165	1	60	47	1
166	1	61	55	1
167	1	61	48	1
168	2	61	53	1
169	1	61	59	1
170	2	62	60	1
171	1	63	44	1
172	2	63	53	1
173	1	64	54	1
174	1	66	60	1
175	1	67	39	1
176	1	67	57	1
177	1	68	45	1
178	1	69	44	1
179	1	69	46	1
180	1	46	52	1
181	1	48	60	1
182	2	48	58	1
183	2	49	53	1
184	1	50	59	1
185	2	51	56	1
186	2	51	58	1
187	2	51	56	1
188	2	53	42	1
189	1	55	43	1
190	1	56	54	1
191	1	56	49	1
192	2	61	56	1
193	1	62	48	1
194	1	63	48	1
195	2	64	56	1
196	2	66	59	1
197	2	66	55	1
198	1	67	38	1
199	2	67	51	1
200	2	67	48	1
201	2	67	58	1
202	2	46	41	1
203	1	49	56	1
204	1	50	46	1
205	1	55	55	1
206	1	55	59	1
207	1	60	44	1
208	2	61	60	1
209	1	64	43	1
210	2	65	47	1
211	2	55	60	1
212	1	56	50	1
213	2	58	54	1
214	2	61	47	1
215	2	61	54	1
216	2	64	43	1
217	2	67	58	1
218	1	67	31	1
219	2	50	48	1
220	1	58	56	1
221	1	59	39	1
222	1	63	36	1
223	1	51	44	1
224	2	53	60	1
225	2	55	60	1
226	1	45	33	0
227	1	45	15	0
228	2	45	36	0
229	1	45	46	0
230	1	45	32	0
231	1	45	36	0
232	1	45	60	0
233	1	45	36	0
234	2	45	24	0
235	2	46	60	0
236	2	46	42	0
237	1	46	60	0
238	2	46	45	0
239	1	46	35	0
240	1	46	49	0
241	2	46	60	0
242	2	46	46	0
243	1	47	57	0
244	1	47	38	0
245	1	47	59	0
246	1	47	34	0
247	2	48	48	0
248	2	48	57	0
249	2	48	49	0
250	1	48	31	0
251	1	48	55	0
252	1	48	47	0
253	2	48	54	0
254	2	48	23	0
255	1	48	60	0
256	2	49	24	0
257	1	49	46	0
258	2	49	35	0
259	1	49	40	0
260	1	49	58	0
261	1	49	52	0
262	2	49	45	0
263	1	49	45	0
264	2	49	60	0
265	2	50	15	0
266	2	50	57	0
267	1	50	40	0
268	2	50	41	0
269	2	50	53	0
270	2	51	60	0
271	2	51	42	0
272	2	52	46	0
273	2	52	45	0
274	2	52	44	0
275	1	52	48	0
276	1	52	51	0
277	1	53	36	0
278	1	53	48	0
279	1	53	45	0
280	2	53	43	0
281	1	53	59	0
282	1	53	43	0
283	2	54	46	0
284	1	54	44	0
285	1	54	45	0
286	1	54	58	0
287	2	54	36	0
288	2	55	54	0
289	2	55	59	0
290	2	55	46	0
291	1	55	54	0
292	1	55	36	0
293	1	55	55	0
294	2	56	55	0
295	2	56	22	0
296	1	56	46	0
297	2	56	59	0
298	1	57	40	0
299	1	57	33	0
300	1	57	51	0
301	1	57	45	0
302	1	58	60	0
303	1	58	31	0
304	1	58	56	0
305	1	58	27	0
306	2	58	25	0
307	2	58	37	0
308	2	58	21	0
309	1	59	44	0
310	2	59	50	0
311	1	59	58	0
312	1	60	46	0
313	2	60	40	0
314	2	60	48	0
315	2	61	49	0
316	2	61	54	0
317	1	62	60	0
318	1	62	60	0
319	1	62	47	0
320	1	62	29	0
321	2	63	48	0
322	1	63	47	0
323	1	63	40	0
324	2	63	58	0
325	2	64	53	0
326	2	64	37	0
327	1	64	32	0
328	1	64	44	0
329	1	65	51	0
330	1	65	46	0
331	1	65	51	0
332	1	65	44	0
333	1	65	59	0
334	1	65	27	0
335	2	66	60	0
336	1	66	53	0
337	2	67	40	0
338	2	67	49	0
339	2	67	59	0
340	1	68	39	0
341	2	68	48	0
342	1	68	57	0
343	2	69	36	0
344	1	69	59	0
345	1	70	48	0
346	1	48	60	0
347	2	51	53	0
348	1	52	51	0
349	2	53	54	0
350	1	58	44	0
351	2	58	35	0
352	1	60	60	0
353	2	61	57	0
354	2	62	46	0
355	2	62	31	0
356	1	68	46	0
357	2	46	54	0
358	1	46	45	0
359	2	47	44	0
360	1	47	60	0
361	2	48	59	0
362	1	48	58	0
363	1	49	51	0
364	1	49	47	0
365	1	49	47	0
366	1	49	56	0
367	2	50	52	0
368	1	51	46	0
369	2	51	58	0
370	2	51	56	0
371	1	51	40	0
372	1	52	59	0
373	2	53	43	0
374	1	53	57	0
375	2	54	58	0
376	2	54	51	0
377	1	55	59	0
378	2	55	28	0
379	1	55	51	0
380	2	55	40	0
381	2	55	57	0
382	1	56	50	0
383	2	56	60	0
384	2	56	48	0
385	2	56	60	0
386	2	56	59	0
387	2	57	24	0
388	2	58	51	0
389	1	59	57	0
390	1	60	59	0
391	2	60	60	0
392	2	61	57	0
393	2	62	52	0
394	2	62	36	0
395	2	63	51	0
396	2	63	48	0
397	1	64	58	0
398	1	64	48	0
399	2	64	48	0
400	2	64	60	0
401	2	65	58	0
402	1	65	50	0
403	1	65	59	0
404	2	66	60	0
405	2	66	60	0
406	2	67	48	0
407	1	68	60	0
408	2	68	37	0
409	2	68	58	0
410	1	69	52	0
411	1	69	58	0
412	2	69	48	0
413	1	69	58	0
414	2	46	54	0
415	1	47	37	0
416	1	48	55	0
417	1	48	60	0
418	2	48	60	0
419	2	49	57	0
420	2	49	60	0
421	2	49	60	0
422	1	51	60	0
423	2	51	60	0
424	1	51	57	0
425	1	52	60	0
426	2	52	34	0
427	1	52	57	0
428	2	53	60	0
429	1	54	54	0
430	2	54	58	0
431	1	55	46	0
432	1	57	56	0
433	2	57	58	0
434	1	58	49	0
435	1	59	57	0
436	2	60	60	0
437	1	62	53	0
438	1	63	55	0
439	2	63	60	0
440	1	63	57	0
441	2	63	58	0
442	2	63	48	0
443	2	64	57	0
444	2	64	39	0
445	2	64	52	0
446	1	64	55	0
447	1	65	47	0
448	2	65	58	0
449	2	66	52	0
450	2	66	54	0
451	1	66	60	0
452	1	66	48	0
453	1	67	58	0
454	1	67	60	0
455	2	67	36	0
456	1	67	60	0
457	1	68	60	0
458	1	68	51	0
459	1	68	43	0
460	1	68	48	0
461	2	69	56	0
